# Supplementary material for: Enhanced Microwave Absorption Performance of Amorphous Co100−xFex Nanoparticles
Source: Nanomaterials (Basel). 2025 Jul 14;15(14):1091. doi: 10.3390/nano15141091 (PMC12299870; doi:10.3390/nano15141091)
Supplement: Supplementary file 1 [file nanomaterials-15-01091-s001.zip]

Archive with 1 entries (1 files):
- nanomaterials-3682985-supplementary.pdf
